# Supplementary material for: Dosing Regimen Optimization of Aztreonam/Avibactam According to Renal Function Stratification: A Population Pharmacokinetic-Guided Simulation Study
Source: Antibiotics (Basel). 2026 Jun 5;15(6):576. doi: 10.3390/antibiotics15060576 (PMC13296099; doi:10.3390/antibiotics15060576)
Supplement: Supplementary file 1 [file antibiotics-15-00576-s001.zip]

Archive with 1 entries (1 files):
- antibiotics-4289986-supplementary.pdf
